# Supplementary material for: Impact of the 21-Gene Assay in Patients with High-Clinical Risk ER-Positive and HER2-Negative Early Breast Cancer: Results of the KARMA Dx Study
Source: Cancers (Basel). 2023 Feb 28;15(5):1529. doi: 10.3390/cancers15051529 (PMC10001004; doi:10.3390/cancers15051529)
Supplement: Supplementary file 1 [file cancers-15-01529-s001.zip]

Archive with 1 entries (1 files):
- cancers-2135756-supplementary.pdf
